# Supplementary material for: CK1α/RUNX2 Axis in the Bone Marrow Microenvironment: A Novel Therapeutic Target in Multiple Myeloma
Source: Cancers (Basel). 2022 Aug 29;14(17):4173. doi: 10.3390/cancers14174173 (PMC9454895; doi:10.3390/cancers14174173)
Supplement: Supplementary file 1 [file cancers-14-04173-s001.zip]

Archive with 1 entries (1 files):
- cancers-1828303-supplementary.pdf
